# Supplementary material for: A modified anthrax toxin-based enzyme-linked immunospot assay reveals robust T cell responses in symptomatic and asymptomatic Ebola virus exposed individuals
Source: PLoS Negl Trop Dis. 2018 May 24;12(5):e0006530. doi: 10.1371/journal.pntd.0006530 (PMC5991402; doi:10.1371/journal.pntd.0006530)
Supplement: S1 Table — (XLSX) [file pntd.0006530.s002.xlsx]

## Sheet: Sheet1
S1 Table. List and characteristics of participants used in this study
Patient code	Sex	Age	Exposure Setting	EBOV exposure type	Notable symptoms during the 2014 EVD outbreak in Lagos, Nigeria
EVD survivors	M	34	Containment hospital	Body fluid	Fever, Red eyes, Diarrhea, Vomiting, Headache, Irrational talk,
EV01
EV02	F	55	Containment hospital	Body fluid	Fever, Red eyes, Diarrhea, Vomiting, Headache, Muscle/Joint pain
EV03	F	31	Containment hospital	Body fluid	Fever, Sunken eyes, Diarrhea, Vomiting, Headache Muscle/Joint pain
Documented EVD contacts
EV04	M	43	Household contact	Contact with EVD patient without PPE	-
EV05	M	37	Community clinic	Contact with febrile patients	-
EV06	F	47	Containment hospital	Contact with EVD patient with PPE	-
EV07	M	34	Household contact	Contact with EVD patient without PPE	-
EV08	M	31	Containment hospital	Contact with EVD patient with PPE	-
EV09	M	34	Containment hospital	Contact with EVD patient with PPE	-
EV10	M	47	Containment hospital	Contact with EVD patient with PPE	-
EV11	F	55	Household contact	Contact with EVD patient without PPE	-
EV12	M	47	Household contact	Contact with EVD patient without PPE	-
EV13	M	65	Containment hospital	Contact with EVD patient with PPE	Fever, Diarrhea, Vomiting, Headache, Sore throat, Chest pain, Anxiety
Control healthcare workers
EV14	F	30	University teaching hospital	-	-
EV15	M	32	University teaching hospital	-	-
EV16	F	32	University teaching hospital	-	-
EV17	M	25	University teaching hospital	-	-
EV18	M	24	University teaching hospital	-	-
EV19	F	24	University teaching hospital	-	-
